# Supplementary material for: Establishment of a Yeast Two-Hybrid-Based High-Throughput Screening Model for Selection of SARS-CoV-2 Spike-ACE2 Interaction Inhibitors
Source: Int J Mol Sci. 2025 Jan 15;26(2):678. doi: 10.3390/ijms26020678 (PMC11765512; doi:10.3390/ijms26020678)
Supplement: Supplementary file 1 [file ijms-26-00678-s001.zip]

Archive with 1 entries (1 files):
- ijms-3391923-supplementary.pdf
